# Supplementary material for: Emodin, a rising star in the treatment of glycolipid metabolism disorders: a preclinical systematic review and meta-analysis
Source: PeerJ. 2025 May 15;13:e19221. doi: 10.7717/peerj.19221 (PMC12085882; doi:10.7717/peerj.19221)
Supplement: Supplemental Information 19 [file peerj-13-19221-s019.zip]

Archive with 5 entries (4 files):
- 中文纳入的文献/
- 中文纳入的文献/大黄素对2型糖尿病大鼠脂肪...葡萄糖转运蛋白4表达的影响_向青.pdf
- 中文纳入的文献/大黄素对KKAy糖尿病小鼠...γ及GluT-2表达的影响_宋冰.pdf
- 中文纳入的文献/大黄素对糖尿病大鼠血糖和周围神经病变的影响_高霏.pdf
- 中文纳入的文献/大黄素改善肥胖型2型糖尿病小鼠糖脂代谢的实验研究_周丽嫦.pdf
