# Supplementary material for: Emodin, a rising star in the treatment of glycolipid metabolism disorders: a preclinical systematic review and meta-analysis
Source: PeerJ. 2025 May 15;13:e19221. doi: 10.7717/peerj.19221 (PMC12085882; doi:10.7717/peerj.19221)
Supplement: Supplemental Information 20 [file peerj-13-19221-s020.zip]

Archive with 9 entries (8 files):
- 8篇英文文献/
- 8篇英文文献/Aditya Arvindekar2015.pdf
- 8篇英文文献/Dan Xiao2018.pdf
- 8篇英文文献/Jianfeng Xue2010.pdf
- 8篇英文文献/Sameer Abu Eid2017.pdf
- 8篇英文文献/Song Bing2018.pdf
- 8篇英文文献/Xiao-Yan Zhao2009.pdf
- 8篇英文文献/Yue-jing Wang2012.pdf
- 8篇英文文献/Yuping Song2017.pdf
